# Supplementary material for: Graphene Quantum Dots and Cu(I) Liquid Crystal for Advanced Electrochemical Detection of Doxorubicine in Aqueous Solutions
Source: Nanomaterials (Basel). 2021 Oct 21;11(11):2788. doi: 10.3390/nano11112788 (PMC8625772; doi:10.3390/nano11112788)
Supplement: Supplementary file 1 [file nanomaterials-11-02788-s001.zip]

Archive with 1 entries (1 files):
- nanomaterials-1428789-supplementary.pdf
